# Supplementary material for: A meta-analysis and systematic review of plant growth regulator use in blueberry production
Source: Front Plant Sci. 2025 Aug 20;16:1632855. doi: 10.3389/fpls.2025.1632855 (PMC12405187; doi:10.3389/fpls.2025.1632855)
Supplement: Supplementary Table 1 — Physicochemical classification of common plant growth regulators (PGRs) based on their partition coefficient (LogP), hydrophobicity, and representative PubChem compound identifiers. [file Table1.xlsx]

## Sheet: Table S1
Study Number	Publication Year	Title	DOI	PGR/Hormone									Production Topic
				ABA	Auxin	BR	CKs	ER	GA	JAs	MT	BR	Winter Hardiness	Fruit set	Ripening rate	Berry size and plant yield	Pre-harvest fruit quality	Post-harvest fruit quality
1	1965	Parthenocarpic fruit set in the lowbush blueberry							1					x
2	1970	Endogenous Auxin and Gibberelliu-like Activity in Highbush Blueberry Flowers and Fruit	https://doi.org/10.21273/JASHS.96.2.141						1					x		x
3	1971	The Influence of Gibberellin A3 (GA3) on Fruit of the Highbush Blueberry, Vaccinium corymbosum L. cv. 'Jersey'1 >berellin A3 (GA3) on Fruit of the Highbush ccinium corymbosum L. cv. 'Jersey	https://doi.org/10.21273/HORTSCI.6.2.139						1					x		x	x
4	1971	Endogenous Auxin and Gibberelliu-like Activity in Highbush Blueberry Flowers and Fruit	https://doi.org// 10.21273/JASHS.96.2.141		1				1					x	x
5	1976	Ethephon as a Mechanical Harvesting Aid for Highbush Blueberries (Vaccinium australe)						10							x	x	x
6	1979	Effects of Aminoethoxyvinylglycine (AVG) on Bloom Delay, Fruit Maturity and Quality of "Tifblue" and "Woodward" Rabbiteye Blueberries	https://doi.org/10.21273/JASHS.101.2.111					4					x
7	1983	Naphthaleneacetic Acid and Fruiting of Rabbiteye Blueberry ‘Tifblue’	https://doi.org/10.21273/JASHS.108.2.314		7										x	x
8	1983	Effect of Post Harvest Treatments of Growth and Bioregulators on Quality and Longevity of Fruits and Vegetables	https://doi.org/10.1007/978-1-4757-0094-7_16					2										x
9	1986	Flower Position, Growth Regulators, and Fruit Set of Rabbiteye Blueberries	https://doi.org/10.21273/JASHS.111.3.338						5					x	x	x
10	1992	Flower Bud Stage and Chill Hours Influence the Activity of GA3 Applied to Rabbiteye Blueberry	https://doi.org/10.21273/HORTSCI.27.4.316						4					x
11	1993	The effect of foliar application of five plant growth regulators on the growth and yield of lowbush blueberry	https://doi.org/10.4141/cjps93-081					2						x		x
12	1994	Chemical Fruit Thinning of Vaccinium ashei Reade	https://doi.org/10.21273/JASHS.119.6.1133		8		18	18	12					x		x
13	1995	Gibberellic Acid-induced Fruit Set of Rabbiteye Blueberry following Freeze and Physical Injury	https://doi.org/10.21273/HORTSCI.30.6.1241						4					x		x	x
14	1997	Response of Rabbiteye Blueberry to Gibberellic acid rate	10.17660/ActaHortic.1997.446.50						6					x		x
15	1999	Effect of Bee Pollination and GA3 on Fruit Size and Maturity of Three Rabbiteye Blueberry Cultivars with Similar Fruit Densities	https://doi.org/10.21273/HORTSCI.34.6.1106						1					x		x
16	2002	Response of Rabbiteye Blueberry (Vaccinium ashei Reade) to the Growth Regulators CPPU and Gibberellic Acid	https://doi.org/10.21273/HORTSCI.37.4.666				8		4					x		x
17	2004	Rabbiteye Blueberry Field Trials with the Growth Regulator CPPU	https://doi.org/10.1300/J301v03n01_18				12							x	x
18	2006	Effect of the Growth Regulator CPPU on Fruit Quality and Fruit Ripening of Highbush Blueberries	https://doi.org/10.17660/ActaHortic.2006.715.40				1								x		x
19	2007	Use of plant growth regulators to increase polyphenolic compounds in the wild blueberry	https://doi.org/10.4141/P06-120	2						2						x	x
20	2007	Effect of ethehon (2-chloroethylphosphonic acid) on the fruit ripening characters of rabbiteye blueberry	doi: 10.1016/j.scienta.2006.12.027					1							x		x
21	2007	Effects of CPPU Applications on Southern Highbush Blueberries	https://doi.org/10.21273/HORTSCI.42.7.1612				53							x	x	x
22	2008	Effects of Timing of CPPU Applications on Rabbiteye Blueberries	https://doi.org/10.21273/HORTSCI.43.5.1446				28							x		x
23	2010	Assessment of Pre-Harvest Treatments on Maine Wild Blueberry Fruit Shelf-Life and Processing Quality	https://doi.org/10.1300/J301v01n01_04							1							x	x
24	2010	Delay of Flower Bud Phenology of Rabbiteye and Southern Highbush Blueberries With Soybean Oil and Abscisic Acid	https://doi.org/10.17660/ActaHortic.2010.884.86	1									x
25	2011	Shelf-life extension of highbush blueberry using 1-methylcyclopropene stored under air and controlled atmosphere	https://doi.org/10.1016/j.foodchem.2010.12.032					3										x
26	2012	Ethephon and Methyl Jasmonate Affect Fruit Detachment in Rabbiteye and Southern Highbush Blueberry	https://doi.org/10.21273/HORTSCI.47.12.1745					15		17				x
27	2012	Effects of exogenous abscisic acid on fruit quality, antioxidant capacities, and phytochemical contents of southern high bush blueberries	https://doi.org/10.1016/j.foodchem.2011.11.124	8											x	x	x
28	2013	Fruit Detachment in Rabbiteye Blueberry: Abscission and Physical Separation	https://doi.org/10.21273/JASHS.138.2.95					1		1				x
29	2014	Effect of methyl jasmonate on the anthocyanin content and antioxidant activity of blueberries during cold storage	https://doi.org/10.1002/jsfa.6725							1								x
30	2014	Methyl jasmonate affects phenolic metabolism and gene expression in blueberry (Vaccinium corymbosum)	https://doi.org/10.1111/ppl.12243							2							x
31	2014	Emulsions of long-chain fatty acids as fruit sizing and ripening agents for gibberellin-A3-treated rabbiteye blueberries (Vaccinium virgatum Aiton syn. V. ashei)	10.1016/j.scienta.2014.04.028						15					x	x	x	x
32	2014	Repeated applications of CPPU on highbush blueberry cv. Duke increase yield and enhance fruit quality at harvest and during postharvest.	http://dx.doi.org/10.4067/S0718-58392014000200005				4									x	x	x
33	2015	Methyl jasmonate affects phenolic metabolism and gene expression in blueberry	https://doi.org/10.1111/ppl.12243							1							x
34	2016	Effect of abscisic acid and paclobutrazol on cold hardiness of rabbiteye blueberry (Vaccinium ashei Reade)	10.17660/ActaHortic.2016.1117.51	3									x
35	2016	Effect of gibberellic acid application on plant growth attributes, return bloom, and fruit quality of rabbiteye blueberry	https://doi.org/10.1016/j.scienta.2015.12.057						3				x		x	x	x
36	2018	Abscisic acid stimulates anthocyanin accumulation in ‘Jersey’ highbush blueberry fruits during ripening	https://doi.org/10.1016/j.foodchem.2017.10.051	1											x	x	x
37	2018	The Effect of Ethephon, Abscisic Acid, and Methyl Jasmonate on Fruit Ripening in Rabbiteye Blueberry (Vaccinium virgatum)	https://doi.org/10.3390/horticulturae4030024	1				1		1
38	2018	Bioregulators can improve fruit size, yield and plant growth of northern highbush blueberry (Vaccinium corymbosum L.)	https://doi.org/10.1016/j.scienta.2018.03.004		4		4		2					x		x
39	2018	Effect of postharvest application of ethylene on the profile of phenolic acids and anthocyanins in three blueberry cultivars (Vaccinium corymbosum)	https://doi.org/10.1002/jsfa.9042					3
40	2019	Effects of postharvest application of methyl jasmonate on physicochemical characteristics and antioxidant system of the blueberry fruit	https://doi.org/10.1016/j.scienta.2019.108785							3								x
41	2019	Transcriptional regulation of abscisic acid biosynthesis and signal transduction and anthocyanin biosynthesis in Bluecrop highbush blueberry fruit during ripening	https://doi.org/10.1371/journal.pone.0220015	1
42	2020	Quality analysis and metabolomic profiling of the effects of exogenous abscisic acid on rabbiteye blueberry	https://doi.org/10.3389%2Ffpls.2023.1224245	2
43	2021	Retardation of postharvest softening of blueberry fruit by methyl jasmonate is correlated with altered cell wall modification and energy metabolism	https://doi.org/10.1016/j.scienta.2020.109752							1								x
44	2021	Effects of melatonin on the components, quality and antioxidant activities of blueberry fruits	https://doi.org/10.1016/j.lwt.2021.111582								1						x
45	2022	Genome-wide identification and analysis of TIFY family in highbush blueberry and their responses to exogenous jasmonic acid	https://doi.org/10.1016/j.scienta.2022.111391							6						x
46	2024	Impact of abscisic acid treatment on postharvest storage quality and volatile flavor substances in blueberries	https:/doi.org/10.1002/efd2.148	3													x	x
Note: No DOIs are available for two studies
